# Supplementary material for: Distribution and habitat of the painted tree rat (Callistomys pictus): Evaluating areas for future surveys and conservation efforts
Source: PLoS One. 2025 Jan 24;20(1):e0317356. doi: 10.1371/journal.pone.0317356 (PMC11759351; doi:10.1371/journal.pone.0317356)
Supplement: S1 Table — These were documented in the literature, deposited in scientific collections, and/or observed by mastozoologists. Data entries with geographical coordinates were sorted by latitude, while those without coordinates were sorted by year. a asterisk indicate the holotype; abbreviations are: RM233- field code reported in Loss et al. (2014); w/n -“without number”; CMARF–Coleção de Mamíferos Alexandre Rodrigues Ferreira, Universidade Estadual de Santa Cruz, Ilhéus, Brazil; MZUFBA—Museu de Zoologia, Universidade Federal da Bahia, Salvador, Brazil; MN—Museu Nacional do Rio de Janeiro, Universidade Federal do Rio de Janeiro, Rio de Janeiro, Brazil; MZUSP—Museu de Zoologia, Universidade de São Paulo, São Paulo, Brazil; NHM: Natural History Museum—London, England; MHNN—Museum d’Histoire Naturelle du Neuchatel, Neuchatel, Switzerland; MNK—Museum für Naturkunde, Berlin, Germany; CEPEC: Centro de Pesquisas do Cacau, Comissão Executiva do Plano da Lavoura Cacaueira, Ilheus, Brazil. b abreviations: ske—skeleton, ski–skin; sku–skull; mski—mounted skin; alc–specimen preserved in alcohol. c references: 1—Encarnação et al. (2000) [24]; 2—Alvarez et al. (2021); 3—Vaz (2002) [25]; 4—IBAMA (2012) [34]; 5—Loss et al. (2014) [18]; 6—Ventura et al. (2008) [22]; 7—Gouveia P.S., pers. comm.; 8 –GBIF database. (XLSX) [file pone.0317356.s001.xlsx]

## Sheet: Sheet1
Number a	Materialb	Longitude	Latitude	Municipality	Locality	Year	Ref c
Not deposited	-	-39.4815	-12.872	Elísio Medrado	RPPN Jequitibá	1997	1
CMARF: 1230	ske, ski	-39.2659	-14.1168	Camamu	Travessão road	2018	2
Not deposited	-	-39.1917	-14.6608	Ilhéus	Fazenda Almada	~1990	3
MZUFBA: 649	ske, ski	-39.1671	-14.6715	Ilhéus	Itariri	2011	4
RM 233	-	-39.275	-14.6822	Ilhéus	Fazenda Norma	2003	5
MN: 11207	sku, ski	-39.1669	-14.6838	Ilhéus	Lavapés de Dentro	1944	3, 6
MZUSP: 31404	ske, ski	-39.2561	-14.6961	Ilhéus	Fazenda Santo Antônio	2002	6
CMARF: 1837	ski	-39.167	-14.7005	Ilhéus	Fazenda Santa Maria	1986	3
CEPEC: 24	sku, ski	-39.3	-14.7333	Itabuna	Fazenda Mirabela (?) Mutuns	1993	3
Not deposited		-39.2169	-14.7671	Ilhéus	CEPEC/CEPLAC	1997	1, 3
Not deposited		-39.0528	-15.1875	Una	Rebio Una	2006	7
MHNG: 299.53*	sku, ski	-	-	-	Bahia	1837	3, 8
NHM: 52.1.5.22	ske, ski	-	-	-	South America	1852	3,6
NHM: 80.9.15.1	sku, mski	-	-	-	Bahia, Brazil	-	6
MHNN:94.2464	mski	-	-	-	Brazil	<1852	6
MHNN:94.2463	mski	-	-	-	Brazil	<1852	6
MN:15453	sku, ski	-	-	Ilhéus	Bahia, Brazil	~1944	3, 6
MN:31546	ski	-	-	Ilhéus	Bahia, Brazil	~1944	3
MNK: 4809	sku	-	-	-	Bahia	-	3, 6
CEPEC: w/n	alc	-	-	Ilhéus	CEPEC/CEPLAC	1980	3
CEPEC: 28	sku, ski	-	-	Ilhéus	CEPLAC, Setor Treinamento	1993	3
CEPEC: w/n	alc	-	-	Lomanto Junior	Bahia, Brazil	1999	3
CEPEC: 18	sku	-	-	Ilhéus	CEPLAC, BR 415, Km22	-	3
