# Supplementary material for: Distribution and habitat of the painted tree rat (Callistomys pictus): Evaluating areas for future surveys and conservation efforts
Source: PLoS One. 2025 Jan 24;20(1):e0317356. doi: 10.1371/journal.pone.0317356 (PMC11759351; doi:10.1371/journal.pone.0317356)
Supplement: S2 Table — Only models with Δ.AICc < 2 are shown. The models were constructed using all 15 possible combinations of four feature classes (Linear = L, Quadratic = Q, Product = P, and Hinge = H) along with various regularization multipliers (ranging from 0.5 to 4.5 in increments of 0.5). The significance of the model (partial ROC, p-value), omission rates for two climate suitability thresholds (ORmtp and OR10), and Akaike’s Information Criterion (AICc) are presented. (XLSX) [file pone.0317356.s002.xlsx]

## Sheet: Sheet1
Features	rm	AUC	partial ROC	ORmtp	OR10pct	AICc	Δ.AICc	w.AIC	Parameters
PQ	1.5	0.917	0	0.091	0.273	230.169	0	0.093	2
LQP	1.5	0.916	0	0.091	0.273	230.17	0.001	0.093	2
LQ	3	0.916	0	0.091	0.273	230.202	0.033	0.092	2
Q	3	0.917	0	0.091	0.273	230.202	0.033	0.092	2
Q	3.5	0.917	0	0.091	0.273	230.805	0.636	0.068	2
LQ	3.5	0.916	0	0.091	0.273	230.805	0.636	0.068	2
Q	4	0.916	0	0.091	0.273	231.449	1.28	0.049	2
LQ	4	0.915	0	0.091	0.273	231.449	1.28	0.049	2
Q	0.5	0.939	0	0.091	0.273	232.087	1.918	0.036	5
Q	4.5	0.907	0	0.091	0.273	232.134	1.965	0.035	2
