# Supplementary material for: Distribution and habitat of the painted tree rat (Callistomys pictus): Evaluating areas for future surveys and conservation efforts
Source: PLoS One. 2025 Jan 24;20(1):e0317356. doi: 10.1371/journal.pone.0317356 (PMC11759351; doi:10.1371/journal.pone.0317356)
Supplement: S3 Table — The values are based on the single “best” model. (XLSX) [file pone.0317356.s003.xlsx]

## Sheet: Sheet1
Variable	Contribution Ratio	Permutation importance
Bio 4	43.1	20.7
Bio 15	38.4	79.3
Bio 3	10.2	0
Bio 7	8.3	0
Bio 13	0	0
Bio 1	0	0
